# Supplementary material for: Rapid Molecular Diagnosis of Genetically Inherited Neuromuscular Disorders Using Next-Generation Sequencing Technologies
Source: J Clin Med. 2022 May 12;11(10):2750. doi: 10.3390/jcm11102750 (PMC9143479; doi:10.3390/jcm11102750)
Supplement: Supplementary file 1 [file jcm-11-02750-s001.zip]

Archive with 1 entries (1 files):
- jcm-1640664-supplementary.pdf
